# Supplementary material for: Prevalence and Diversity of Small Mammal-Associated Bartonella Species in Rural and Urban Kenya
Source: PLoS Negl Trop Dis. 2015 Mar 17;9(3):e0003608. doi: 10.1371/journal.pntd.0003608 (PMC4362764; doi:10.1371/journal.pntd.0003608)
Supplement: S1 Table — (XLS) [file pntd.0003608.s001.xls]

## Sheet: KenyaRodentBartonella_AsemboDat
LabID	Species	Site	Mass	Sex	IsolationPN	TrapLocation	PhylogenyID
41	Lemniscomys striatus	ASEMBO	27	F	0	Outside
28	Crocidura olivieri	ASEMBO	17	M	0	Outside
32	Mastomys natalensis	ASEMBO	48	M	1	Outside	M. natalensis - B28269
48	Mastomys natalensis	ASEMBO	51	F	1	Outside	M. natalensis - B28344
27	Crocidura olivieri	ASEMBO	36	M	0	Outside
8	Mastomys natalensis	ASEMBO	13	F	0	Outside
14	Rattus rattus	ASEMBO	81	F	0	In dwelling
17	Rattus rattus	ASEMBO	127	F	0	In dwelling
39	Rattus rattus	ASEMBO	44	M	0	In outbuilding
33	Crocidura olivieri	ASEMBO	28	F	0	In outbuilding
25	Mastomys natalensis	ASEMBO	47	F	0	Outside
45	Mastomys natalensis	ASEMBO	10	F	0	NA
34	Crocidura olivieri	ASEMBO	27	F	0	In dwelling
26	Crocidura olivieri	ASEMBO	47	F	0	Outside
23	Rattus rattus	ASEMBO	57	F	0	In outbuilding
35	Mastomys natalensis	ASEMBO	48	F	0	Outside
46	Mastomys natalensis	ASEMBO	15	F	0	In dwelling
49	Lemniscomys striatus	ASEMBO	51	M	1	Outside	L. striatus - B28306
37	Crocidura olivieri	ASEMBO	35	F	1	Outside	C. olivieri - B28303
50	Crocidura olivieri	ASEMBO	25	F	0	Outside
40	Rattus rattus	ASEMBO	63	F	0	In dwelling
53	Rattus rattus	ASEMBO	74	M	0	In dwelling
38	Rattus rattus	ASEMBO	61	F	0	In dwelling
20	Mastomys natalensis	ASEMBO	13	F	1	Outside	M. natalensis - B28169
36	Mastomys natalensis	ASEMBO	14	F	0	NA
1	Crocidura olivieri	ASEMBO	31	M	0	Outside
5	Crocidura olivieri	ASEMBO	37	M	0	Outside
52	Rattus rattus	ASEMBO	51	M	0	In outbuilding
24	Rattus rattus	ASEMBO	73	F	0	NA
30	Rattus rattus	ASEMBO	62	F	0	In outbuilding
51	Rattus rattus	ASEMBO	32	M	0	In outbuilding
47	Crocidura olivieri	ASEMBO	32	M	0	In dwelling
22	Rattus rattus	ASEMBO	26	M	0	In dwelling
3	Crocidura olivieri	ASEMBO	40	M	0	Outside
6	Crocidura olivieri	ASEMBO	38	M	0	Outside
4	Rattus rattus	ASEMBO	76	F	1	In outbuilding	R. rattus - B28297
12	Rattus rattus	ASEMBO	80	F	1	In outbuilding	R. rattus - B28266
2	Rattus rattus	ASEMBO	17	M	0	In outbuilding	M. natalensis - B28165
13	Mastomys natalensis	ASEMBO	86	F	0	In outbuilding	M. natalensis - B28170
16	Mastomys natalensis	ASEMBO	14	M	1	Outside	M. natalensis - B28165
21	Mastomys natalensis	ASEMBO	29	M	1	Outside	M. natalensis - B28170
10	Mastomys natalensis	ASEMBO	33	M	1	Outside	M. natalensis - B28159
11	Mus minutoides	ASEMBO	5	F	0	Outside
18	Mastomys natalensis	ASEMBO	26	M	0	Outside
15	Crocidura olivieri	ASEMBO	21	M	0	In dwelling
7	Crocidura olivieri	ASEMBO	15	M	0	In dwelling
9	Crocidura olivieri	ASEMBO	16	F	0	In dwelling
19	Crocidura olivieri	ASEMBO	24	M	0	Outside
29	Rattus rattus	ASEMBO	10	M	0	Outside
