# Supplementary material for: Prevalence and Diversity of Small Mammal-Associated Bartonella Species in Rural and Urban Kenya
Source: PLoS Negl Trop Dis. 2015 Mar 17;9(3):e0003608. doi: 10.1371/journal.pntd.0003608 (PMC4362764; doi:10.1371/journal.pntd.0003608)
Supplement: S2 Table — (XLSX) [file pntd.0003608.s002.xlsx]

## Sheet: Sheet1
IndividualID	Site	IsolationPN	Zone	Sex	Mass	Species	Genus	PhylogenyID
1	KIBERA	1	C	M	16	RR	Rattus	R. rattus - B28307
3	KIBERA	0	C	F	14.5	MM	Mus
4	KIBERA	1	C	M	18	RR	Rattus	R. rattus - B28293
5	KIBERA	0	C	F	85	RR	Rattus
6	KIBERA	1	C	M	12.5	RR	Rattus	R. rattus - B33712
7	KIBERA	1	C	F	99	RR	Rattus	R. rattus - B33756
8	KIBERA	0	C	M	10	MM	Mus
10	KIBERA	0	C	F	56	RR	Rattus
11	KIBERA	0	C	F	9	MM	Mus
12	KIBERA	0	C	F	89	RR	Rattus
13	KIBERA	0	C	F	7	MM	Mus
14	KIBERA	0	C	M	14	MM	Mus
15	KIBERA	0	C	F	16.5	MM	Mus
16	KIBERA	0	C	M	17	MM	Mus
17	KIBERA	0	C	M	150	RN	Rattus
18	KIBERA	1	C	M	15	RR	Rattus	R. rattus - B28366
19	KIBERA	0	C	F	14	MM	Mus
20	KIBERA	0	C	M	13	MM	Mus
21	KIBERA	0	C	F	28	RR	Rattus
22	KIBERA	0	C	M	120	RN	Rattus
23	KIBERA	0	C	M	10	MM	Mus
24	KIBERA	1	C	M	51	RR	Rattus	R. rattus - B28379
25	KIBERA	0	C	M	14	MM	Mus
26	KIBERA	1	C	M	-999	RN	Rattus	R. norvegicus - B28374
30	KIBERA	0	A	F	-999	MM	Mus
31	KIBERA	0	A	F	-999	MM	Mus
32	KIBERA	0	A	F	-999	MM	Mus
34	KIBERA	0	A	M	-999	MM	Mus
35	KIBERA	0	A	M	-999	MM	Mus
36	KIBERA	0	A	M	-999	MM	Mus
37	KIBERA	0	A	F	-999	MM	Mus
38	KIBERA	0	A	F	-999	MM	Mus
39	KIBERA	0	A	M	-999	MM	Mus
40	KIBERA	0	A	M	-999	RR	Rattus
41	KIBERA	0	A	F	-999	MM	Mus
42	KIBERA	0	A	F	-999	MM	Mus
43	KIBERA	0	A	F	-999	MM	Mus
44	KIBERA	0	A	F	-999	MM	Mus
45	KIBERA	0	A	M	-999	MM	Mus
46	KIBERA	0	A	M	-999	MM	Mus
47	KIBERA	0	A	M	-999	MM	Mus
48	KIBERA	0	A	M	-999	MM	Mus
49	KIBERA	0	A	M	-999	MM	Mus
50	KIBERA	0	A	F	-999	MM	Mus
51	KIBERA	0	A	M	-999	MM	Mus
52	KIBERA	0	A	M	-999	MM	Mus
53	KIBERA	0	A	M	-999	MM	Mus
54	KIBERA	0	A	M	-999	MM	Mus
55	KIBERA	0	A	F	-999	MM	Mus
56	KIBERA	0	A	F	20	MM	Mus
58	KIBERA	0	A	F	12	MM	Mus
59	KIBERA	0	A	F	15	MM	Mus
60	KIBERA	0	A	F	10.5	MM	Mus
61	KIBERA	0	A	M	6	MM	Mus
62	KIBERA	0	A	F	14.5	MM	Mus
63	KIBERA	0	A	M	13	MM	Mus
64	KIBERA	0	A	M	13.5	MM	Mus
65	KIBERA	0	A	F	12.5	MM	Mus
66	KIBERA	0	A	F	13.5	MM	Mus
67	KIBERA	0	A	M	6	MM	Mus
68	KIBERA	0	A	F	16.5	MM	Mus
69	KIBERA	0	A	F	16	MM	Mus
70	KIBERA	0	A	F	13.5	MM	Mus
71	KIBERA	0	A	F	10.5	MM	Mus
72	KIBERA	0	A	M	13.5	MM	Mus
73	KIBERA	0	A	F	13	MM	Mus
74	KIBERA	0	A	M	12	MM	Mus
75	KIBERA	0	A	F	16	MM	Mus
76	KIBERA	1	A	F	93	RR	Rattus	R. rattus - B33716
77	KIBERA	0	A	F	5.5	MM	Mus
80	KIBERA	0	A	M	15	MM	Mus
81	KIBERA	0	A	F	12	MM	Mus
82	KIBERA	0	A	F	12	MM	Mus
83	KIBERA	0	A	M	14	MM	Mus
84	KIBERA	0	A	F	72	RR	Rattus
85	KIBERA	0	A	F	16	MM	Mus
86	KIBERA	0	A	F	17	MM	Mus
87	KIBERA	0	A	F	16	MM	Mus
88	KIBERA	0	A	F	10	MM	Mus
89	KIBERA	0	A	F	14	MM	Mus
90	KIBERA	0	A	F	8	MM	Mus
91	KIBERA	0	A	M	45	RN	Rattus
92	KIBERA	0	A	M	15	MM	Mus
93	KIBERA	0	A	F	5	MM	Mus
94	KIBERA	0	A	M	14	MM	Mus
95	KIBERA	0	A	F	16	MM	Mus
96	KIBERA	0	A	M	11	MM	Mus
97	KIBERA	0	A	M	15	MM	Mus
98	KIBERA	0	A	F	18	MM	Mus
99	KIBERA	0	A	F	9	MM	Mus
100	KIBERA	0	A	F	14	MM	Mus
101	KIBERA	0	A	M	13	MM	Mus
103	KIBERA	0	A	M	16	MM	Mus
104	KIBERA	0	A	F	17	MM	Mus
105	KIBERA	0	A	F	13	MM	Mus
106	KIBERA	0	A	F	16	MM	Mus
107	KIBERA	0	A	F	18	MM	Mus
108	KIBERA	0	A	M	8	MM	Mus
109	KIBERA	0	A	F	6	MM	Mus
110	KIBERA	0	A	F	17	MM	Mus
111	KIBERA	0	A	M	13	MM	Mus
113	KIBERA	0	B	M	6	MM	Mus
114	KIBERA	0	B	M	10	MM	Mus
115	KIBERA	0	B	M	10	MM	Mus
116	KIBERA	0	B	F	6	MM	Mus
117	KIBERA	0	B	F	16	MM	Mus
118	KIBERA	0	B	F	15	MM	Mus
119	KIBERA	0	B	M	194	RN	Rattus
120	KIBERA	0	B	F	11	MM	Mus
121	KIBERA	0	B	F	11	MM	Mus
122	KIBERA	0	B	F	14	MM	Mus
123	KIBERA	0	B	M	15	MM	Mus
125	KIBERA	0	B	F	15	MM	Mus
126	KIBERA	0	B	M	14	MM	Mus
127	KIBERA	0	B	F	17	MM	Mus
129	KIBERA	0	B	F	9	MM	Mus
130	KIBERA	0	B	F	14	MM	Mus
131	KIBERA	0	B	F	14	MM	Mus
132	KIBERA	0	B	F	21	MM	Mus
134	KIBERA	0	B	F	18	MM	Mus
135	KIBERA	1	B	M	20	RR	Rattus	R. rattus - B28340
136	KIBERA	0	B	F	13	MM	Mus
137	KIBERA	0	B	F	12	MM	Mus
139	KIBERA	0	B	F	20	MM	Mus
140	KIBERA	0	B	F	13	MM	Mus
141	KIBERA	0	B	M	16	MM	Mus
142	KIBERA	0	B	F	16	MM	Mus
143	KIBERA	0	B	M	13	MM	Mus
144	KIBERA	0	B	M	12	MM	Mus
145	KIBERA	0	B	F	13	MM	Mus
146	KIBERA	0	B	F	11	MM	Mus
147	KIBERA	0	B	F	142	RN	Rattus
149	KIBERA	1	B	F	39	RR	Rattus	R. rattus - B28375
150	KIBERA	1	B	M	52	RR	Rattus	R. rattus - B28346
151	KIBERA	0	B	M	13	MM	Mus
152	KIBERA	0	B	M	14	MM	Mus
153	KIBERA	0	B	M	11	MM	Mus
154	KIBERA	0	B	M	14	MM	Mus
155	KIBERA	0	B	M	12	MM	Mus
157	KIBERA	0	B	M	5	MM	Mus
158	KIBERA	0	B	M	8	MM	Mus
159	KIBERA	0	C	-999	12	MM	Mus
160	KIBERA	0	C	-999	12	MM	Mus
161	KIBERA	0	C	-999	7	MM	Mus
162	KIBERA	1	C	-999	75	RR	Rattus	R. rattus - B28378
163	KIBERA	0	C	F	19	MM	Mus
164	KIBERA	0	C	-999	30	RR	Rattus
165	KIBERA	0	C	-999	29	RR	Rattus
166	KIBERA	0	C	-999	12.5	MM	Mus
167	KIBERA	0	C	-999	13	MM	Mus
168	KIBERA	1	C	-999	122	RR	Rattus	R. rattus - B33724
169	KIBERA	1	C	-999	120	RR	Rattus	R. rattus - B33758
170	KIBERA	0	D	-999	10	MM	Mus
171	KIBERA	0	D	-999	11	MM	Mus
172	KIBERA	0	D	-999	13	MM	Mus
173	KIBERA	0	D	-999	15	MM	Mus
174	KIBERA	0	D	-999	15	MM	Mus
175	KIBERA	0	D	-999	12	MM	Mus
176	KIBERA	0	D	-999	9	MM	Mus
177	KIBERA	0	D	-999	10	MM	Mus
178	KIBERA	0	D	-999	14	MM	Mus
179	KIBERA	0	D	-999	13	MM	Mus
181	KIBERA	0	D	-999	71	RR	Rattus
182	KIBERA	0	D	M	12	MM	Mus
183	KIBERA	0	D	F	13	MM	Mus
184	KIBERA	0	D	M	16	MM	Mus
185	KIBERA	0	D	M	12	MM	Mus
186	KIBERA	0	D	F	14	MM	Mus
187	KIBERA	0	D	M	7	MM	Mus
188	KIBERA	0	D	F	13	MM	Mus
189	KIBERA	0	D	F	18	MM	Mus
190	KIBERA	0	D	F	14	MM	Mus
191	KIBERA	0	D	F	16	MM	Mus
192	KIBERA	0	D	M	16	MM	Mus
193	KIBERA	0	D	F	18	MM	Mus
194	KIBERA	0	D	M	12	MM	Mus
195	KIBERA	0	D	F	12	MM	Mus
196	KIBERA	0	D	M	12	MM	Mus
198	KIBERA	0	D	-999	8	MM	Mus
199	KIBERA	0	D	-999	9	MM	Mus
200	KIBERA	0	D	-999	14	MM	Mus
201	KIBERA	0	D	-999	11	MM	Mus
202	KIBERA	0	D	-999	13	MM	Mus
203	KIBERA	0	D	-999	31	RR	Rattus
204	KIBERA	0	D	-999	12	MM	Mus
205	KIBERA	0	D	-999	13	MM	Mus
206	KIBERA	0	D	F	21	MM	Mus
207	KIBERA	0	D	-999	7	MM	Mus
210	KIBERA	0	D	-999	8	MM	Mus
211	KIBERA	0	E	-999	13	MM	Mus
212	KIBERA	0	E	-999	30	RR	Rattus
213	KIBERA	0	E	M	14	MM	Mus
215	KIBERA	0	E	F	9	MM	Mus
216	KIBERA	1	E	-999	25	RN	Rattus	R. norvegicus - B28403
217	KIBERA	0	E	-999	5	MM	Mus
218	KIBERA	1	E	F	110	RN	Rattus	R. norvegicus - B28411
229	KIBERA	0	E	M	9.5	MM	Mus
230	KIBERA	0	E	M	8	MM	Mus
231	KIBERA	0	E	F	16	MM	Mus
232	KIBERA	0	E	M	14	MM	Mus
233	KIBERA	1	E	F	70	RN	Rattus	R. norvegicus - B28633
234	KIBERA	1	E	F	122	RN	Rattus	R. norvegicus - B28485
235	KIBERA	0	E	F	12.5	MM	Mus
236	KIBERA	1	E	F	90	RR	Rattus	R. rattus - B28581
237	KIBERA	0	E	M	15	MM	Mus
238	KIBERA	1	E	F	72	RR	Rattus	R. rattus - B28391
239	KIBERA	0	E	M	55	RR	Rattus
240	KIBERA	0	E	F	112	RR	Rattus
241	KIBERA	0	E	M	6	MM	Mus
242	KIBERA	1	E	M	86	RR	Rattus	R. rattus - B28397
243	KIBERA	0	E	-999	13	MM	Mus
244	KIBERA	0	E	M	13	MM	Mus
245	KIBERA	0	E	M	9	MM	Mus
246	KIBERA	1	E	-999	55.5	RR	Rattus	R. rattus - B28523
247	KIBERA	1	E	-999	76	RR	Rattus	R. rattus - B28524
248	KIBERA	0	E	-999	8	MM	Mus
249	KIBERA	1	E	-999	54	RR	Rattus	R. rattus - B28582
250	KIBERA	0	E	F	12	MM	Mus
252	KIBERA	0	E	F	12	MM	Mus
253	KIBERA	0	E	M	14	MM	Mus
